# Supplementary material for: Development of a Tool to Assess the Implementation and Perception of the Value-Based Healthcare Model: Our Results
Source: Healthcare (Basel). 2025 Nov 10;13(22):2849. doi: 10.3390/healthcare13222849 (PMC12652851; doi:10.3390/healthcare13222849)
Supplement: Supplementary file 1 [file healthcare-13-02849-s001.zip]

Archive with 1 entries (1 files):
- healthcare-3931176-supplementary.pdf
